# Supplementary material for: Corydalis Tuber Extract Alleviates Atopic Dermatitis: Transcriptomics-Based Mechanism Prediction and In Vitro/In Vivo Studies
Source: Int J Mol Sci. 2025 Feb 3;26(3):1291. doi: 10.3390/ijms26031291 (PMC11818904; doi:10.3390/ijms26031291)
Supplement: Supplementary file 1 [file ijms-26-01291-s001.zip]

Archive with 3 entries (2 files):
- Supplementary Materials/
- Supplementary Materials/Supplementary Materials-DEGs list.xlsx
- Supplementary Materials/Supplementary Materials.pdf
