# Supplementary material for: Corydalis Tuber Extract Alleviates Atopic Dermatitis: Transcriptomics-Based Mechanism Prediction and In Vitro/In Vivo Studies
Source: Int J Mol Sci. 2025 Feb 3;26(3):1291. doi: 10.3390/ijms26031291 (PMC11818904; doi:10.3390/ijms26031291)
Supplement: Supplementary file 1 [file ijms-26-01291-s001.zip › Supplementary Materials/Supplementary Materials-DEGs list.xlsx]

## Sheet: Up-DEG
Upregulated DEG list of Venn diagram area (vs. TI)
No	(A)	(B)	(C)	(D)	(E)	(F)	(G)
	TI_down only	CTE-L_up only	CTE-H_up only	TI_down & CTE-L_up	TI_down & CTE-H_up	CTE-L_up & CTE-H_up	TI_down & CTE-L_up & CTE-H_up
1	ABCC5	ABCA12	ABCA2	ADGRA3	ALDH3A2	A2ML1	ALDH3A1
2	ABCD3	ABTB1	ABCG1	FLG	ALDH7A1	ABCG2	CDC20
3	ACADSB	ADAM8	ABHD2	KRT10	ANLN	ABHD4	MYCL
4	ADIRF	ADAMTSL5	ACSF2	PITPNM3	ARHGDIB	ABLIM1	PIR
5	AGFG2	ADAP1	ADA	RPL24	BIRC5	ACOT7	PTTG1
6	AGR2	AFAP1L1	AGBL5	SDC1	BMP7	ADAMTSL4	RPL23
7	AHNAK	AJAP1	AK1	SLURP2	BUB1B	ADGRE2	RPL38
8	AKR1A1	ALDH1B1	AKR1C1		CACNG4	ADGRF1	SERPINB7
9	AKR1B10	ALKBH7	ALDH3B1		CBX5	ADGRG6	SORL1
10	AKR1C2	ALOX15B	ANKRD9		CCNA2	ALDH1A3	TP53I11
11	AKR7A2	AMOTL1	ANO6		CCNB2	ALOXE3	UBE2C
12	ALAD	AREG	ANO8		CCNF	AMPD3
13	ALDH1A1	ARG2	ARMCX2		CD9	ANXA10
14	ALDH4A1	ARHGAP42	ATP5IF1		CIT	ARHGEF4
15	ALPG	ARID3B	ATRAID		CNTN1	ARL4C
16	ALPP	ARL2	AURKA		CRABP2	ARNT2
17	AMOT	ATP5F1D	AURKB		DLGAP5	ARTN
18	ANK1	ATP8A2	AZIN2		EFEMP1	ATP2B4
19	ANXA9	AXL	B4GALNT1		EPHB6	AVPI1
20	AOC1	BAIAP2	B4GAT1		ERMP1	B3GAT3
21	APCDD1	BBLN	BCORL1		FAM102B	B4GALT4
22	APMAP	BCL3	BEX3		FBLN1	BAD
23	ARHGAP19	C11orf68	C10orf95		FGFR3	BASP1
24	ASF1B	C15orf61	C1orf21		FTL	BICD2
25	ASPM	C15orf62	C7orf50		GLB1L2	BUB1
26	ATP1A1	C1orf116	CADM1		IGSF9	CBL
27	ATP1B3	C20orf27	CALM3		INCENP	CBLC
28	ATP5F1A	C8orf82	CAPN5		KIF20A	CCDC85B
29	ATP5MC1	CAMK2N1	CASTOR1		KRT5	CCNE1
30	ATP5MC2	CARD10	CCBE1		LAPTM4B	CD24
31	ATP5MC3	CATSPERZ	CCDC127		LMNB2	CD55
32	ATP5PB	CDA	CCDC14		MAPRE2	CDC42EP5
33	ATP6V1B1	CDC42EP1	CCNB1		MCM2	CHCHD10
34	ATRN	CDC42EP2	CCNG1		MEGF9	CHCHD2
35	BARX2	CDK2AP2	CD96		MKI67	CLIC3
36	BCAM	CDR2L	CD99		MPP7	CREG2
37	BDH1	CEACAM5	CDK1		MYLK	CRIP2
38	BMP3	CEBPD	CDKN3		NCAPD2	CTSL
39	BNIPL	CHST6	CENPH		NCAPD3	CYP1A1
40	BRAT1	CLCF1	CEP250		NCAPG2	CYP1B1
41	BRCA1	CLCN5	CEP55		NCAPH	CYP26B1
42	BRD3OS	CLDN4	CEP78		NUSAP1	DBN1
43	BRI3BP	CMIP	CERCAM		OLFML2A	DBNDD1
44	C10orf99	CMTM8	CFAP57		PBK	DNPH1
45	C14orf132	CRIP1	CHPT1		PRC1	DRAP1
46	CAMK2A	CSNK1E	CLIP2		PRR11	DVL1
47	CAT	CTH	CLMN		RAPGEFL1	DYNLRB1
48	CCDC80	CTU1	CMTM4		RBL2	EEF1A2
49	CDCA3	CTXN1	CNNM4		RPL21	EFNB1
50	CDCA7	CYSRT1	CNTRL		RPL23A	EGFL7
51	CDH13	CYSTM1	COL4A2		RPL7A	EGFR
52	CDKN2C	DENND2C	CPNE2		RPS11	EPGN
53	CDT1	DLX2	CRTAP		RPS16	F2R
54	CENPF	DPM3	CRYBG2		RPS24	FAM167A
55	CENPW	DUSP4	CRYZ		RPS25	FGD1
56	CERK	ECM1	CSE1L		RPS27	FGFRL1
57	CERS4	EHF	CYB561A3		RPS28	FNDC11
58	CERS6	EIF4EBP1	CYBRD1		S100A6	FSCN1
59	CETN2	EIF5AL1	CYP2E1		SLC7A8	FZD10
60	CHD3	ELK3	CYP4F11		SMO	GALNT5
61	CKB	EPAS1	CYP4F3		SPAG5	GNG4
62	CLDN8	EPHB3	DBP		STMN1	GPAT3
63	CLU	EREG	DCAKD		STON1	GPR153
64	COX6B1	ETV4	DDB2		TENT5B	GPRC5C
65	COX7B	F12	DEF6		TINCR	H1-10
66	COX7C	FA2H	DHTKD1		TOP2A	HAS3
67	CROT	FAM110C	DIXDC1		TUBB	HMGA1
68	CTSH	FAM200B	DNAAF3		UBA52	HOXA9
69	CYP4B1	FAM83A	DNM1		UQCRH	HSD17B2
70	DBI	FAM89B	DNMBP			HSPA4L
71	DHCR24	FAT1	DPYSL3			IGFBP3
72	DHFR	FBLIM1	DSG2			IGSF3
73	DOCK8	FBRSL1	DYNLT2B			IGSF8
74	DSC3	FBXL16	ECHDC3			IL1B
75	DSG1	FBXL18	ECI2			ITGB7
76	DSG4	FERMT1	EDNRA			KLF12
77	DYNC2I2	FEZ1	EFS			KRT16
78	E2F2	FGFBP1	ELFN2			KRT17
79	E2F8	FOSL1	EML2			KRT81
80	ECH1	FOXD1	ENKUR			LGALS1
81	EDIL3	FOXE1	ENO2			LHFPL2
82	EEF2K	FSTL3	ENTPD2			LOXL1
83	EFHC1	FXN	ERGIC1			LRFN4
84	EIF3L	FZD8	FAH			LRRC75A
85	EIF4B	GAS2L1	FAM83D			LY6G6C
86	ELAPOR1	GJA1	FBP1			LY6K
87	EMP2	GLI2	FBXO27			MBOAT2
88	EPHA4	GLI4	FBXO36			METRN
89	EPHB2	GLTP	FCHO1			MIF
90	EPHX2	GPSM1	FKBP4			MMP9
91	EPN3	GRAMD1A	FOXJ2			MN1
92	FAM111B	GREB1L	FOXM1			MPRIP
93	FAM168B	H2AX	FZD2			MTSS1
94	FAM172A	HEPHL1	G6PC3			MXI1
95	FDPS	HES1	GALNT12			MXRA5
96	FEN1	HIC2	GDPD2			NDRG1
97	FGFR2	HOMER2	GGH			NDST1
98	FOXN1	HOXB9	GNAS			NECTIN1
99	FOXN3	HS3ST2	GSDME			NGEF
100	FOXO6	IER3	GSR			NID2
101	GALNT7	IL1R2	H6PD			NOS1
102	GINS2	IL1RL1	HAUS4			NUTF2
103	GLUL	IL6	HCFC1R1			OSBP2
104	GM2A	IMP3	HDAC5			OSBPL10
105	GPD1L	IMPDH1	HIBADH			PAQR4
106	GPNMB	IRX4	HIP1			PEAR1
107	GPSM2	KCNG1	HIPK2			PGAP4
108	GRAMD4	KCNK1	HJURP			PIGZ
109	GSN	KIF21B	HMG20B			PIM1
110	GTSE1	KIFC3	HMGB2			PLA2G4F
111	H2AZ1	KLC2	HMMR			PLCD3
112	H2AZ2	KLF5	HS6ST1			PLK1
113	H3-3A	KRT6A	HSDL2			PLXNA4
114	HACD3	KRT6C	ICAM5			PORCN
115	HADH	L1CAM	IDH2			PPARG
116	HDAC1	LAMC2	IQGAP3			PPDPF
117	HMGB1	LIPE	ITM2C			PRDX5
118	HMGN2	LRP8	KATNAL1			PRSS3
119	HOXC13	LRRC8A	KDELR3			PTGS1
120	HPGD	MAP3K10	KHNYN			RAC2
121	HSD11B2	MAP3K20	KIF18A			REEP4
122	HSPA1A	MAST4	KIF20B			RGMA
123	HSPA8	MBLAC2	KIF23			RHCG
124	HSPB1	MDFI	KIF2C			RIN1
125	HSPE1	MEF2D	KIF3C			RNF144A
126	ID2	METRNL	KIF4A			RPL27
127	ID3	MFAP5	KLHDC9			RPS2
128	IDH1	MIB2	KNSTRN			RPS3
129	IL17RE	MMP1	KREMEN1			SELENON
130	ISYNA1	MMP14	KREMEN2			SERTAD2
131	IVL	MRPL41	KYAT1			SH3BGRL3
132	JRK	MRPS2	LOXL2			SLC22A18
133	KCTD3	MRPS24	LPCAT1			SLC2A3
134	KIF11	MT-ND1	LRRC20			SLC2A4RG
135	KLHDC3	MT-ND2	MAGEE1			SLC37A2
136	KLHL13	MTLN	MAOA			SLC7A5
137	KLK5	MYO1E	MAPK3			SMIM29
138	KLK7	MZT2B	MAPK9			SMOX
139	KNTC1	NAV3	MBOAT7			SOGA1
140	KPNA2	NCOR2	MCAM			SPRR1A
141	KRT1	NDUFS8	MDFIC			SPRR1B
142	KRT13	NHS	MFSD3			ST3GAL3
143	KRT15	NME2	MIB1			ST3GAL4
144	KRT3	NPIPB11	MIF4GD			SULT2B1
145	KRT4	NR4A1	MMP11			TIPARP
146	KRT77	NRARP	MMP2			TMEM45B
147	LDHB	NSMF	MMRN2			TPPP
148	LGR4	NT5E	MRC2			TPRA1
149	LIG1	ODC1	MSANTD3			TSC22D1
150	LMNB1	OR10S1	MTMR4			UGT1A6
151	LTA4H	ORAI1	MTRNR2L1			VAT1
152	LUZP2	OXSR1	MTRNR2L12			WNT7B
153	LYPD3	PDLIM2	MTRNR2L8			YOD1
154	MAL	PDXP	MYZAP			ZBED2
155	MAP2K6	PHB2	NEFL			ZNF185
156	MAPKAP1	PI3	NEK2
157	MATN2	PIM3	NEK6
158	MCM10	PITPNC1	NGFR
159	MCM3	PKD1	NIPSNAP1
160	MCM4	PKMYT1	NIPSNAP2
161	MCM5	PLAUR	NLGN2
162	MCM6	PLPPR2	NUCKS1
163	MCM7	POLD2	NUF2
164	MDH1	POTEE	PACSIN3
165	MEGF8	POU2F1	PAK1
166	MGST3	PPARD	PANX2
167	MLEC	PPP1R14B	PC
168	MMP12	PRNP	PCBP4
169	MPP2	PROCR	PER1
170	MPPED2	PROSER2	PFKFB2
171	MSH2	PRR9	PGM1
172	MT-CYB	PTER	PHF21A
173	MT1E	PTPN14	PHYH
174	MT1X	PWWP2B	PIAS3
175	MTUS2	PYCR1	PIK3C2B
176	MYBL2	PYGL	PLA2G4A
177	NANOS1	RAB3IL1	PLAU
178	NDRG4	RAET1G	PLCD1
179	NDUFA2	RASSF5	PLCG1
180	NDUFB4	RHOD	PLD3
181	NDUFS5	RNF126	PLEKHG6
182	NMU	RPL18	PLTP
183	NOTCH3	RPL28	PPARA
184	NPC2	RPL32	PPM1M
185	NRG2	RPL37	PPP2R2C
186	NT5DC2	RPLP1	PPP2R5D
187	NUBPL	RPS26	PREPL
188	ORC1	RPS27AP5	PRKAB2
189	OST4	RTN4R	PRSS23
190	PALMD	RUSC2	PSIP1
191	PAQR7	S100P	PSRC1
192	PARP1	SACS	PTGR1
193	PBXIP1	SERPINB2	PTP4A3
194	PCLAF	SERPINB3	PTPRF
195	PCNA	SF3B5	RAC3
196	PCSK5	SGTB	RACGAP1
197	PCSK9	SH2D5	RASA4
198	PCYOX1	SH3TC1	RHBDL1
199	PDCD4	SHANK3	RIPOR1
200	PEBP1	SIGMAR1	RNASE4
201	PEG10	SLC25A10	RNF141
202	PFDN5	SLC39A4	RPL12
203	PIK3R2	SLC3A2	RPL29
204	PIK3R3	SLC43A1	RPL31
205	PIMREG	SLC4A7	RPL39
206	PLA2G2A	SLCO4A1	RPL39L
207	PLD1	SMTN	RPLP0
208	POLA1	SOX15	RPS29
209	POLD1	SPRR2D	RPS6
210	PPFIBP2	SRPRA	RTN4RL1
211	PPIA	SYN1	SAMD1
212	PPM1L	SYT14	SAPCD2
213	PPT1	TFAP2A	SDHA
214	PRDX1	TGFA	SDHAF4
215	PRIM1	TGFBR3L	SEMA6B
216	PRR15L	THEM6	SEPTIN8
217	PXMP4	THSD4	SFXN3
218	QARS1	TIAM1	SH3PXD2B
219	RAB26	TIMP1	SLC16A14
220	RALGDS	TLCD1	SLC16A5
221	RBBP7	TLE3	SLC26A9
222	RBBP8NL	TMCC3	SLC27A1
223	RCN2	TMEM256	SLC50A1
224	RDH10	TNS4	SNN
225	RFC4	TOR4A	SNPH
226	RHOBTB3	TRNP1	SNRPN
227	RNPEP	UBALD2	SNX33
228	ROBO1	UBE2S	STARD10
229	RPA1	UNC13D	SUMF2
230	RPA3	UPP1	SYNDIG1
231	RPL22	USH1G	SYNGR3
232	RPL5	WASF3	TALDO1
233	RPL6	ZDHHC24	TCEA2
234	RPL7	ZFPM1	THRA
235	RPS17	ZMIZ1	TMEM139
236	RRM1	ZNF598	TMEM169
237	RRM2	ZNF703	TMEM54
238	S100A10		TMEM8B
239	S100A4		TMEM9
240	S1PR5		TNFAIP8L1
241	SC5D		TNFRSF1B
242	SCARA3		TNNI3
243	SCD		TNNT1
244	SCEL		TRAF5
245	SCGB1A1		TRAM2
246	SCNN1A		TSC22D3
247	SEMA5A		TTK
248	SEMA6D		TTYH3
249	SEPTIN5		TYRO3
250	SF3A3		UBAC1
251	SHMT1		UBXN7
252	SKP2		UNC119
253	SLC12A2		WASF2
254	SLC12A6		WBP2
255	SLC25A29		WDR54
256	SLC25A3		WLS
257	SLC25A5		XYLT2
258	SLC6A6		ZFC3H1
259	SMC2
260	SNRPD2
261	SNRPD3
262	SORCS2
263	SPARC
264	SPC24
265	SPC25
266	SUOX
267	TBCD
268	TCF19
269	TCTN1
270	TECR
271	TENM4
272	TFRC
273	TGFBI
274	THOC3
275	TIMM21
276	TJP3
277	TK1
278	TKT
279	TM7SF3
280	TMEM106C
281	TMEM19
282	TMEM63C
283	TOP2B
284	TP53INP1
285	TP73
286	TPD52L1
287	TPPP3
288	TPRG1L
289	TRIM2
290	TRMT112
291	TRPV6
292	TTC3
293	TUBA1B
294	TYMS
295	UBE4B
296	UBR7
297	UCP2
298	UNC119B
299	UNC5B
300	UPK3BL1
301	VWF
302	WDHD1
303	WDR76
304	ZNF608
305	ZNF704
306	ZWINT

## Sheet: Down-DEG
Downregulated DEG list of Venn diagram area (vs. TI)
No	(A)	(B)	(C)	(D)	(E)	(F)	(G)
	TI_up only	CTE-L_down only	CTE-H_down only	TI_up & CTE-L_down	TI_up & CTE-H_down	CTE-L_down & CTE-H_down	TI_up & CTE-L_down & CTE-H_down
1	AARS1	ABAT	ACTG1	BHLHE40	ABL2	ACHE	ACE2
2	ABCC3	ACAD10	ADAMTS2	BTN3A1	ACOT2	ACIN1	ACKR4
3	ABCG1	ACP3	ADAMTSL3	BTN3A3	ACTB	ACTN2	ACP2
4	ABTB2	ACSL1	ADM	CASP7	ACTN1	AIM2	ADGRE5
5	ACSL5	ADAM19	AGR2	CCL22	ADAMTS1	ANKRD1	AMIGO2
6	ADAM8	ADPRH	AKAP9	CCNL1	ADRB2	ANXA8	APOL1
7	ADAMTS6	AKR1B1	ALDH3B2	CD47	AEN	ANXA8L1	APOL2
8	ADAR	ALDH2	ALPP	CTSS	AHR	ARHGAP26	APOL3
9	ADGRF4	ANAPC4	AMBRA1	CXCL9	BLZF1	ARID4B	APOL4
10	ADM2	ANKRD10	AMD1	CYLD	BMP2	ATF5	ARAP2
11	AJUBA	APOBEC3F	ANKFY1	EXOC3L4	BTC	AVIL	ATF3
12	AKIRIN2	ARMCX1	AP3B2	GCH1	C15orf39	BBOX1	BATF2
13	ALAS1	ATP1B1	ARHGAP20	HAPLN3	CCDC71L	BLNK	BAZ1A
14	ALG2	BEST4	ARHGAP21	HLA-DOB	CCL17	BRIP1	BCL2L14
15	ALPK1	BHLHE41	ARID5A	HLA-DQA1	CCNA1	C1orf68	BIRC3
16	AMOTL2	BTN2A2	ARMC5	HLA-DQA2	CEACAM1	C21orf91	BST2
17	ANKIB1	CALD1	ARRDC4	ICAM1	CHAC1	C4B	C1S
18	ANKLE2	CCDC125	B3GALT6	INPP1	CLDN1	C6orf62	C3
19	ANKRD11	CCL7	BCAT1	JAK2	CLIC5	CBR3	CASP1
20	ANKRD33B	CDH2	BCL2L11	LACTB	CLTRN	CCL8	CASP10
21	ANTXR2	CDKAL1	BCL2L13	LYPD5	CMPK2	CD38	CASP8
22	ANXA3	CDRT1	BEST1	NBN	CYP2J2	CD70	CCL2
23	APOBEC3A	DNTTIP1	BLOC1S3	NEURL3	DAPP1	CDC42EP3	CCL5
24	APOL6	DUSP10	BMPR2	NFKBIA	DDIT3	CDKN2B	CCN1
25	AREG	DXO	BRD2	NUB1	DDX21	CHI3L2	CCN2
26	ARFRP1	EME2	BTBD19	RIPK2	DDX60L	CLDN8	CD274
27	ARHGAP25	EPS8	C3AR1	SERPINE1	DKK1	CLEC7A	CFB
28	ARHGEF2	FAM111A	C3orf38	SLC41A2	DTX3L	CNP	CFH
29	ARNTL2	FAM118A	CACNA1I	TAPBP	DUOX2	CSGALNACT1	CFLAR
30	ARTN	FAM20C	CAPN3	UBA7	DUSP6	CTTN	CNDP2
31	ASAP2	FHOD3	CARD6	UBD	EBF4	CX3CL1	CSAG3
32	ASNS	FILIP1L	CCDC86	WNT4	EFL1	DCBLD1	CSF1
33	ASS1	GCNT4	CCDC9B	ZC3H12A	EHD4	DENND2B	CSRNP1
34	ATF4	GOLGA8B	CCT2		ENC1	DEPP1	CTSC
35	ATXN2L	GPER1	CD164		EPHA2	DHRS3	CXCL1
36	AVPI1	H3C6	CD300E		ERRFI1	DNAJA1	CXCL10
37	B2M	HACD4	CDC73		ETS1	DOP1A	CXCL11
38	B4GALT1	HCFC2	CHAMP1		FAM78B	EDARADD	CXCL8
39	BACH1	HEG1	CHD4		FOXN2	EFNA1	DDX58
40	BAK1	HMGCS1	CHORDC1		FST	ELF3	DHRS2
41	BBC3	HNRNPA2B1	CHPF2		GCA	ENDOD1	DRAM1
42	BCAR1	HOXC13	CHSY1		HAS2	EPB41L1	EDN1
43	BCAR3	ID2	COA7		HBEGF	FAM135A	EGR1
44	BCL2L1	IFNL2	CPEB3		HDAC9	FAM13B	EGR2
45	BCL3	ITGAV	CTNNBL1		HELZ2	FAM3C	EPSTI1
46	BCR	ITGB6	CUEDC1		HK2	FAM71F2	ERAP2
47	BICDL1	ITIH4	CWC25		HLA-A	FBXO32	ETV7
48	BNC1	KIAA0513	CXCL5		HOMER1	FCGR1A	FGD2
49	BNIP3	LAYN	CYTH2		HS3ST1	FOS	FRMD3
50	BTN3A2	LGALS8	DCLRE1C		IFI16	FOSB	FYB1
51	C15orf48	LRRC1	DDX10		IFI35	FOXA1	GBP1
52	C1orf116	LYPD1	DDX31		IFI6	FRS2	GBP2
53	C1orf74	MEF2C	DDX39A		IL1RN	FYTTD1	GBP3
54	C1R	MRNIP	DDX5		INA	GAS2L2	GBP4
55	C1RL	NGF	DGKH		INHBA	GMPR	GBP5
56	C2	NKAIN1	DHX37		INHBE	GNPTAB	GIMAP2
57	CAB39	NPY4R2	DIDO1		IRF7	GRIN3A	GNB4
58	CACNB1	PDGFB	DIP2B		ISG15	GRIP2	GPRC5B
59	CAPRIN2	PEX11B	DKC1		ISG20	H2BC18	GSDMB
60	CARD11	PFKFB1	DOK3		ITPRIP	H2BC21	H2AC6
61	CARS1	PGAP1	DPH2		JUNB	H2BC4	HERC5
62	CASP4	PIK3R3	DUOXA2		KCTD11	H2BC5	HERC6
63	CBLC	PLA2G4C	DUSP1		KCTD14	H2BC6	HSH2D
64	CBLN3	PLCL1	DUSP8		KLF4	H2BC7	IDO1
65	CBX4	PLXDC2	EFNB2		KLF6	H2BC8	IER2
66	CCDC85B	PPP1R3B	EGR3		KLHDC7B	H4-16	IFI27
67	CCDC9	PRH1	EIF3A		KLK10	H4C8	IFI44
68	CCND1	PTDSS1	EIF3B		KRT18	HCAR2	IFI44L
69	CCND2	RBM43	EIF3J		KRT23	HCAR3	IFIH1
70	CD40	RFX5	ELF1		KRT6B	HIRA	IFIT1
71	CD55	RNASEL	ENTPD6		KYNU	HSPB9	IFIT2
72	CD68	RSBN1L	ENTPD7		LGALS3BP	ID4	IFIT3
73	CD74	RUFY4	EPC2		LIF	IDI1	IGFN1
74	CD82	SCD	ESF1		LMO2	INSIG1	IKBKE
75	CDC42EP1	SCPEP1	EZR		MAFB	ITGB8	IL4I1
76	CDC42EP2	SEC14L2	FADS3		MCL1	ITIH6	JUN
77	CDCP1	SERPINF2	FASTKD5		MICALL1	KCNB2	KIAA0040
78	CDH3	SERTAD4	FEM1A		MOB3C	KIAA1217	LAMP3
79	CDKN1A	SFT2D2	FJX1		MOV10	KRT15	LAP3
80	CEACAM19	SIRPB2	FKRP		MSRB1	LIFR	LBH
81	CEACAM6	SLC18B1	FLOT1		MUC1	LIPA	LGALS9
82	CEBPB	SLC31A2	FLRT3		MUC4	MAML2	LGMN
83	CEBPD	SLFN11	FMR1		MYC	MAT2A	LRRN2
84	CEBPG	SPG7	FN1		MYD88	MEFV	LYN
85	CHST11	SRSF2	FNDC3B		MYO1B	MMP13	MEP1B
86	CIITA	SRSF5	FOXQ1		NABP1	MT-ATP6	MLKL
87	CITED4	SSPN	FUBP1		NEDD4L	MT-ATP8	MSC
88	CKAP4	STX16	FUS		NFAT5	MT-CO1	MX1
89	CLCF1	TESK2	GABRE		NINJ1	MT-CO2	MX2
90	CLIC4	TEX9	GJA4		NKX3-1	MT-CO3	NCOA7
91	CLIP4	THBS3	GNL2		NLRC5	MT-ND3	NEDD9
92	CLSTN3	TIA1	GNL3		NRG1	MT-ND4	NOCT
93	CMTM3	TMX1	GNL3L		NUPR1	MT-ND4L	NRIP1
94	CMTR1	TNC	GPATCH4		OAS3	MT-ND5	NT5C2
95	COL17A1	TNF	GPX2		OGFR	MT-ND6	NT5C3A
96	CSRNP2	TNFSF18	GRIP1		PALM2AKAP2	MTMR1	OAS1
97	CTH	TP53BP1	GRWD1		PARP10	N4BP2L2	OAS2
98	CXCL16	TRIM16L	H2AC11		PARP12	NCL	OASL
99	CYP24A1	TRIM44	H2AC7		PARP9	NEBL	OPTN
100	CYP26B1	WSB1	H2BC11		PATL1	NFKBIZ	PARP14
101	CYP27B1	WTAP	H2BC12		PDCD1LG2	PCDH7	PDP1
102	CYREN	ZBP1	H2BU1		PDZD2	PHACTR4	PLAAT2
103	CYSRT1	ZDHHC7	H3C4		PHC2	PI4K2B	PLEKHA4
104	DCP1A	ZNF224	HARS1		PHLDB2	PLPP3	PLK2
105	DDIT4	ZRSR2	HEXIM1		PIK3AP1	PPA1	PML
106	DDX60		HM13		PKP2	PTPRB	PNPT1
107	DENND1A		HNRNPU		PLK3	PTPRR	PRKD2
108	DESI1		HSPA1A		PLSCR1	RASSF10	PSTPIP2
109	DHX58		HSPA1B		PRDM1	RBM3	PTPRK
110	DNAJB9		HSPA8		PTGS2	RIN2	RANGAP1
111	DNAJC1		IER5		PTPRE	RIPK1	RASGRP3
112	DOCK5		IL16		PVR	RIPOR2	RNF213
113	DRAP1		IL17C		RBCK1	RNF152	RSAD2
114	DTX2		IL2RG		RND3	SEMA3C	RTP4
115	DUSP4		INO80		RNF114	SEPTIN4	SAMD9
116	DUSP5		ITGA2		RRBP1	SGK1	SAMD9L
117	DUSP7		JAK1		RUBCN	SLC1A3	SAMHD1
118	ECE1		KBTBD7		RUNX1	SLFN12	SDC4
119	ECM2		KCNJ2		SAT1	SMPD1	SIDT1
120	EIF2AK2		KCTD1		SERPING1	SQSTM1	SKIL
121	EIF2S2		KCTD12		SH3RF2	SRSF3	SLAMF7
122	EIF4EBP1		KDM6A		SH3TC2	SRSF6	SLC25A28
123	EIF5A2		KLHL21		SHFL	SSTR2	SMCHD1
124	ELOVL7		KLK13		SLC12A4	SYTL2	SOD2
125	EPS8L1		KRT1		SLC15A3	TAGLN	SOX9
126	ERAP1		KRT13		SLC25A30	TNFSF10	SP140L
127	EREG		LDLR		SLC2A6	TNFSF13B	STARD4
128	ERN1		LFNG		SLC38A2	TNFSF9	STARD5
129	ETS2		LNPEP		SLC38A5	TNS3	STAT2
130	ETV4		LRAT		SLC39A8	TRA2A	STAT5A
131	ETV5		LRG1		SLC44A4	TRIM14	STING1
132	ETV6		LRIG3		SLC6A14	TRIM25	STOML1
133	EXOC3L1		LRRC32		SLC6A9	TRIM56	TBC1D1
134	F3		LSG1		SLFN5	TRPV1	TDRD7
135	FAM107B		LTV1		SOWAHC	WASHC2C	TENT4B
136	FAM241A		MACF1		SP110	ZNF33B	THSD1
137	FAM83A		MAK16		SPATS2L	ZNF394	TLR2
138	FAS		MALT1		STOM		TLR3
139	FBXO39		MANSC1		TENT5A		TMEM140
140	FBXO6		MARCHF4		TGIF1		TNFAIP2
141	FERMT1		MARS2		TGM2		TNFSF14
142	FGD6		MAX		THBS1		TRAFD1
143	FGF2		MCC		TINAGL1		TRANK1
144	FLNB		MDM2		TMEM171		TRIM21
145	FMNL2		MDN1		TNFAIP3		TRIM22
146	FOSL1		MECOM		TNFRSF10A		TRIM26
147	FOXE1		METTL1		TOP1		TRIM31
148	FRMD4B		MFSD1		TRIB1		TRIM38
149	FSCN1		MGA		TRIB2		TRIM5
150	FSTL3		MLLT6		TRIB3		USP18
151	GABARAPL1		MMP1		TXNIP		USP25
152	GABPB1		MMP10		TYMP		XAF1
153	GADD45A		MOCS3		UBE2L6		XDH
154	GARS1		MPHOSPH10		UNC93B1		XRN1
155	GATA6		MRGPRX3		USP15		ZC3HAV1
156	GBP6		MST1R		VEGFA		ZFYVE26
157	GBP7		MT-CYB		VEGFC		ZNFX1
158	GFPT1		MTUS1		WASHC4
159	GJB2		MUC16		WFDC2
160	GJB3		MYBBP1A		ZCCHC2
161	GJB4		MYCBP2		ZFP36
162	GJB5		NAALADL2
163	GLIPR2		NAGK
164	GNA15		NAPA
165	GOLM1		NAT10
166	GPD2		NAT8
167	GPT2		NCOA5
168	GRAMD2B		NIP7
169	GRB10		NIPAL1
170	GRINA		NLRP10
171	GRPEL2		NOD2
172	GSAP		NOL8
173	GSDMC		NOLC1
174	GTPBP1		NOP16
175	GTPBP2		NOP2
176	GUK1		NOP56
177	H1-0		NOP58
178	H1-10		NOS2
179	HAS3		NRXN3
180	HEPHL1		NSUN2
181	HIVEP1		NT5DC3
182	HIVEP2		NUP160
183	HLA-B		NXF1
184	HLA-C		PALM
185	HLA-DMA		PBDC1
186	HLA-DMB		PDLIM5
187	HLA-DPA1		PDZK1IP1
188	HLA-DPB1		PGBD2
189	HLA-DQB1		PGLYRP2
190	HLA-DRA		PIGG
191	HLA-DRB1		PIGW
192	HLA-DRB5		PITPNB
193	HLA-E		PMM2
194	HLA-F		PNO1
195	HMGA2		PNRC1
196	HSPA5		POLR1A
197	HYOU1		POLR1B
198	IER3		PPL
199	IFI30		PPRC1
200	IFIT5		PRICKLE1
201	IFITM1		PTHLH
202	IFITM2		PTK2B
203	IFITM3		PTRH2
204	IFNGR1		PYGB
205	IFNGR2		QTRT2
206	IFRD1		RASD1
207	IGF2BP2		RBM11
208	IGFBP3		RCN1
209	IL11		RDH13
210	IL15RA		RESF1
211	IL18BP		RHOB
212	IL1A		RIOX2
213	IL1B		RNF207
214	IL1RL1		RP2
215	IL20RB		RRN3
216	IL32		RRP12
217	IL4R		RRS1
218	IL6		SCEL
219	IL6ST		SEC24A
220	IL7R		SEMA3D
221	IRAK2		SENP5
222	IRF1		SERPINA3
223	IRF2		SERPINB3
224	IRF6		SERPINB4
225	IRF9		SERPINB5
226	IRS1		SERTAD1
227	ITGA3		SETD1B
228	ITGA5		SETX
229	ITGB7		SF1
230	ITPK1		SFPQ
231	ITPKC		SHOC1
232	JDP2		SLC20A2
233	KCND3		SLC25A25
234	KCTD15		SLC25A32
235	KDM7A		SLC28A3
236	KIF21B		SLC30A1
237	KIFC3		SLTM
238	KLF3		SNX19
239	KLF7		SOX18
240	KLHL5		SPIB
241	KPNA4		SPTA1
242	KRT16		SPTBN5
243	KRT17		SPTSSB
244	KRT6A		SRSF7
245	KRT81		STAT6
246	LACC1		STON2
247	LAMA3		SULF1
248	LAMB3		SURF6
249	LAMC2		SYNE2
250	LARP1		TAGAP
251	LCN2		TASOR2
252	LIMA1		TCIM
253	LIPH		TCN1
254	LMO7		TET2
255	LRRC59		TFIP11
256	LRRC61		TFRC
257	LRRC8A		THTPA
258	LRRFIP1		TIMM10B
259	LSR		TIMP3
260	LY6E		TLE4
261	MAFF		TMEM125
262	MAFK		TMEM185B
263	MAP2		TMEM62
264	MAP4K4		TMEM98
265	MARCKSL1		TMPRSS4
266	MARS1		TNFAIP6
267	MCUB		TNFRSF11B
268	MDFI		TOB1
269	MET		TP53INP2
270	MFHAS1		TRA2B
271	MFSD12		TRMT61A
272	MICAL1		TRNT1
273	MICAL2		TWNK
274	MIDN		TXK
275	MINDY2		UBC
276	MMP25		URB2
277	MMP9		USP36
278	MTHFD1L		USP42
279	MTHFD2		UTP20
280	MXD1		UTP25
281	MYEOV		VPS37B
282	MYO1E		WASHC2A
283	MYO1G		WDR43
284	N4BP1		WDR81
285	N4BP3		YTHDF2
286	NAGS		ZFP36L2
287	NAMPT		ZNF121
288	NAV2		ZNF202
289	NAV3		ZNF207
290	NCF2		ZNF263
291	NECTIN2		ZNF281
292	NEDD4		ZNF283
293	NEK7		ZNF296
294	NFE2L2		ZNF316
295	NFE2L3		ZNF841
296	NFKB1
297	NFKB2
298	NFKBIE
299	NHS
300	NIPAL4
301	NLRP1
302	NMI
303	NOD1
304	NR1D1
305	NR4A1
306	NRP1
307	NRP2
308	NT5E
309	NUAK2
310	NUDCD1
311	ODF3B
312	OLR1
313	OSBP2
314	OSMR
315	OTUD4
316	PAPPA
317	PARP3
318	PARP8
319	PCDH1
320	PCGF5
321	PCK2
322	PGLYRP4
323	PHF11
324	PHLDA1
325	PHLDA2
326	PI3
327	PIEZO1
328	PIP5K1A
329	PISD
330	PLAAT4
331	PLAU
332	PLAUR
333	PLEC
334	PLEK2
335	PLEKHG3
336	PLSCR4
337	PMAIP1
338	PMEPA1
339	POGK
340	POLR3C
341	PPP1R15A
342	PPP1R15B
343	PPP1R18
344	PPP2R5B
345	PRDM8
346	PRNP
347	PROSER2
348	PSAT1
349	PSEN2
350	PSMB10
351	PSMB8
352	PSMB9
353	PSME1
354	PSME2
355	PTK6
356	PTP4A1
357	PTPN12
358	PXK
359	PYCR1
360	QKI
361	RAB11FIP1
362	RAB8B
363	RALA
364	RALGPS2
365	RAP2B
366	RAPGEF3
367	RAPH1
368	RELA
369	RELB
370	RELT
371	RGS20
372	RGS3
373	RHBDF2
374	RHOC
375	RICTOR
376	RIMKLB
377	RNF149
378	RNF165
379	RNF19B
380	RNF217
381	RNF24
382	RNF43
383	RPS6KA2
384	S100A8
385	S100A9
386	S100P
387	SAA1
388	SAA2
389	SAMD4A
390	SARS1
391	SAV1
392	SBNO2
393	SDR16C5
394	SECTM1
395	SEL1L3
396	SEMA7A
397	SERPINB1
398	SERPINB2
399	SERPINB8
400	SERPINE2
401	SESN2
402	SGPP2
403	SH3KBP1
404	SHMT2
405	SHROOM3
406	SIPA1L1
407	SLC12A7
408	SLC16A1
409	SLC16A3
410	SLC1A4
411	SLC1A5
412	SLC25A22
413	SLC26A9
414	SLC2A3
415	SLC35F6
416	SLC39A14
417	SLC3A2
418	SLC7A11
419	SLC7A5
420	SLC8B1
421	SLC9A7
422	SLC9B2
423	SLPI
424	SMOX
425	SMTNL1
426	SNAI2
427	SOCS1
428	SOCS3
429	SP100
430	SPHK1
431	SPRED1
432	SPRR1B
433	SPRY4
434	SPTBN1
435	SQOR
436	SSH1
437	STAT1
438	STAT3
439	STC2
440	STK10
441	STK17A
442	STK39
443	STK40
444	STX11
445	SYNGR3
446	SYT14
447	TAF4B
448	TAP1
449	TAP2
450	TAPBPL
451	TARS1
452	TCF20
453	TEAD1
454	TFE3
455	TFPI2
456	TGFA
457	TGFB1
458	TGM1
459	THEMIS2
460	TICAM1
461	TJP2
462	TLK2
463	TLNRD1
464	TMC6
465	TMCC3
466	TMEM106A
467	TMEM132A
468	TMEM154
469	TMEM200A
470	TMEM265
471	TMEM268
472	TMSB10
473	TNFAIP8
474	TNFRSF10B
475	TNFRSF12A
476	TNFRSF14
477	TNIP1
478	TNRC18
479	TP63
480	TPBG
481	TRAF1
482	TRAF3
483	TRAF4
484	TRIM47
485	TRIM69
486	TRIM8
487	TRPA1
488	TSC22D2
489	TXNRD1
490	UAP1
491	UBA6
492	UBAP1
493	UBE2Z
494	UHMK1
495	UHRF1BP1
496	UPP1
497	USP43
498	VAV2
499	WARS1
500	WASL
501	WDR25
502	WDR45
503	WWC1
504	XBP1
505	XPO6
506	XPOT
507	YARS1
508	YEATS2
509	ZC3H12C
510	ZC3H7B
511	ZFP36L1
512	ZMYND15
513	ZNF114
514	ZNF267
515	ZNF274
516	ZNF319
517	ZNF410
518	ZNF598
519	ZPR1
520	ZSWIM4
